# Supplementary material for: Extracellular Histones Trigger Disseminated Intravascular Coagulation by Lytic Cell Death
Source: Int J Mol Sci. 2022 Jun 18;23(12):6800. doi: 10.3390/ijms23126800 (PMC9224270; doi:10.3390/ijms23126800)
Supplement: Supplementary file 1 [file ijms-23-06800-s001.zip]

Archive with 1 entries (1 files):
- ijms-1695622-supplementary.pdf
